# Supplementary material for: The Major Facilitator Superfamily Transporter HAP12 Is Critical in Toxoplasma gondii Survival and Virulence
Source: Int J Mol Sci. 2025 Apr 21;26(8):3910. doi: 10.3390/ijms26083910 (PMC12028005; doi:10.3390/ijms26083910)
Supplement: Supplementary file 1 [file ijms-26-03910-s001.zip › Table 1. Primers used in this study.xlsx]

## Sheet: Sheet1
Table 1. Primers used in this study.
	Templates	Primer pairs and sequence(5’→3‘)	Fragments
TGGT1_226020	pCAS9-sgRNA plasmid/sgRNA-F	TAAATGGGGATGTCAAGTTAGACGAGGGCTGGTCGCGCC	Specific sgRNA
(HAP12)	Generic tagging plasmids	L: CCAGCTCACATGGCGACCGTAGTGGGATCAGATACGTTCCG	Endogenous Tagging fragments
		R: TTTAGTTCTGACATAGACAACAGAAGACGAGGGCTGGTCGCTAGGGCGAATTGGAGCTC
Amp-F	pCAS9-sgRNA plasmid	TCGGTCCTCCGATCGTTG	Fragment 1
Cas9-R		CAGGCGAATCTGCTGTTTC
CAS9-F		GAAACAGCAGATTCGCCTG	Fragment 2
sgRNA-R		AACTTGACATCCCCATTTACCAG
Amp-R		CAACGATCGGAGGACCGA	Fragment 3
sgRNA-F/pCAS9-sgRNA plasmid		TAAATGGGGATGTCAAGTTAGACGAGGGCTGGTCGCGCC
